# Supplementary material for: 1-[(Z)-(5-Methyl-2-pyrid­yl)iminiometh­yl]-2-naphtholate
Source: Acta Crystallogr Sect E Struct Rep Online. 2010 Jan 9;66(Pt 2):o309. doi: 10.1107/S1600536810000346 (PMC2979867; doi:10.1107/S1600536810000346)
Supplement: Supplementary file 2 [file e-66-0o309-Isup2.hkl]

#
# h,k,l, Fc-squared, Fo-squared, sigma(Fo-squared) and status flag
#
data_I
_shelx_title ' liuxinyu03 in P2(1)'
_shelx_refln_list_code          4
_shelx_F_calc_maximum       90.48
_exptl_crystal_F_000       276.00
_reflns_d_resolution_high  0.7549
 
loop_
 _symmetry_equiv_pos_as_xyz
 'x, y, z'
 '-x, y+1/2, -z'
 
_cell_length_a     4.8703
_cell_length_b     9.5525
_cell_length_c    14.0804
_cell_angle_alpha  90.000
_cell_angle_beta   98.353
_cell_angle_gamma  90.000
 
_shelx_F_squared_multiplier     1.000
 
loop_
 _refln_index_h
 _refln_index_k
 _refln_index_l
 _refln_F_squared_calc
 _refln_F_squared_meas
 _refln_F_squared_sigma
 _refln_observed_status
   2   0   0      134.81      148.94      3.46 o
   3   0   0        0.30        0.00      0.36 o
   4   0   0        0.78        1.04      0.35 o
   5   0   0        1.71        1.58      0.60 o
   6   0   0        0.81       -0.40      0.74 o
   1   1   0      383.47      393.00      7.28 o
   2   1   0      110.96      117.20      1.16 o
   3   1   0      563.35      581.51      4.27 o
   4   1   0      108.64      106.68      1.23 o
   5   1   0        5.67        5.00      0.51 o
   6   1   0        0.35       -0.30      1.00 o
   0   2   0     2194.02     2451.76     42.12 o
   1   2   0     5525.56     5451.92     94.78 o
   2   2   0       59.32       59.90      0.86 o
   3   2   0       55.46       57.80      0.75 o
   4   2   0       32.52       31.62      0.79 o
   5   2   0        1.73        2.30      0.47 o
   6   2   0        3.18        3.50      0.76 o
   1   3   0      723.60      722.08      7.29 o
   2   3   0      277.51      291.85      2.68 o
   3   3   0        4.19        4.55      0.32 o
   4   3   0        7.79        8.80      0.55 o
   5   3   0       11.72       10.89      0.98 o
   6   3   0        1.70        1.61      0.69 o
   0   4   0      232.64      223.46      3.54 o
   1   4   0       15.84       14.06      0.72 o
   2   4   0      300.75      324.17      3.38 o
   3   4   0       14.56       14.89      0.58 o
   4   4   0        3.16        3.52      0.45 o
   5   4   0        6.44        5.28      1.26 o
   6   4   0        0.88        0.71      0.67 o
   1   5   0      114.81      118.24      1.60 o
   2   5   0       14.54       13.62      0.59 o
   3   5   0       34.54       35.57      1.02 o
   4   5   0        0.23        0.61      0.41 o
   5   5   0        1.45        0.89      0.91 o
   0   6   0      127.93      136.63      2.03 o
   1   6   0       63.11       64.39      1.05 o
   2   6   0       81.65       80.45      1.66 o
   3   6   0       12.81       11.92      0.69 o
   4   6   0        1.44       -0.03      0.54 o
   5   6   0        0.12       -0.54      0.54 o
   1   7   0       38.09       38.15      0.97 o
   2   7   0       10.76       10.53      0.57 o
   3   7   0        2.08        1.67      0.44 o
   4   7   0        4.42        3.20      0.64 o
   5   7   0        1.05        0.79      0.82 o
   0   8   0       12.38       12.84      0.96 o
   1   8   0       39.86       39.48      0.87 o
   2   8   0        3.95        4.03      0.48 o
   3   8   0        4.25        4.51      0.58 o
   4   8   0        4.85        5.07      0.74 o
   1   9   0        2.23        2.50      0.44 o
   2   9   0        0.72        0.80      0.38 o
   3   9   0       17.35       18.04      1.50 o
   4   9   0        1.54        2.71      1.01 o
   0  10   0      265.87      280.71      5.32 o
   1  10   0        0.89        0.39      0.47 o
   2  10   0        0.43       -0.09      0.55 o
   3  10   0        4.20        3.83      0.74 o
   1  11   0       24.63       25.83      2.60 o
   2  11   0        2.34        3.72      1.66 o
   3  11   0        7.01       10.72      3.28 o
   0  12   0       34.58       37.10      2.89 o
   1  12   0       53.86       57.33      3.69 o
  -5   0   1        0.20        0.13      0.45 o
  -4   0   1       40.96       43.60      1.42 o
  -3   0   1      447.89      445.77      4.33 o
  -2   0   1        2.04        2.90      0.54 o
   2   0   1       37.26       30.61      0.79 o
   3   0   1       37.23       38.73      0.91 o
   4   0   1       34.36       36.03      0.90 o
   5   0   1        0.00        0.56      0.58 o
   6   0   1        1.97        2.33      0.87 o
  -6   1   1       13.14       15.29      1.15 o
  -5   1   1        2.27        1.68      0.39 o
  -4   1   1       16.91       18.36      0.53 o
  -3   1   1      121.34      126.96      1.35 o
  -2   1   1      386.75      395.82      4.26 o
  -1   1   1      405.58      343.08      4.53 o
   0   1   1     1471.44     1437.11     74.82 o
   1   1   1     2696.83     2676.16     26.13 o
   2   1   1       25.33       29.24      0.49 o
   3   1   1       61.00       64.03      0.81 o
   4   1   1       90.95       94.75      1.25 o
   5   1   1        2.38        2.12      0.48 o
   6   1   1        0.44        0.67      0.56 o
  -6   2   1        5.26        5.67      0.80 o
  -5   2   1        8.26        7.26      0.82 o
  -4   2   1       10.35        9.31      0.54 o
  -3   2   1       24.04       27.12      0.54 o
  -2   2   1      295.93      316.81      3.15 o
  -1   2   1      500.07      466.05      6.06 o
   0   2   1      860.88      938.79     16.56 o
   1   2   1     8186.17     7926.98    136.96 o
   2   2   1      301.98      310.56      2.34 o
   3   2   1        1.44        1.65      0.21 o
   4   2   1        4.27        4.53      0.46 o
   5   2   1        1.97        1.67      0.48 o
   6   2   1        1.93        1.02      0.59 o
  -6   3   1        0.06        0.12      0.75 o
  -5   3   1       13.14       11.00      0.97 o
  -4   3   1        0.27       -0.27      0.29 o
  -3   3   1       21.02       21.99      0.64 o
  -2   3   1     1012.12     1053.98      8.09 o
  -1   3   1      262.56      292.20      2.89 o
   0   3   1      214.03      215.67      4.61 o
   1   3   1      118.67      126.64      1.51 o
   2   3   1      184.60      196.28      1.84 o
   3   3   1       14.93       14.15      0.46 o
   4   3   1       16.64       15.32      0.68 o
   5   3   1       25.43       26.37      0.90 o
   6   3   1        1.47        1.54      0.62 o
  -6   4   1        0.08        0.61      0.72 o
  -5   4   1       12.97       11.14      1.02 o
  -4   4   1       17.33       14.79      1.11 o
  -3   4   1       10.32       10.26      0.65 o
  -2   4   1       95.69       94.16      1.75 o
  -1   4   1      137.73      143.71      1.91 o
   0   4   1       99.91      105.49      1.87 o
   1   4   1      311.56      327.78      2.89 o
   2   4   1     1174.24     1190.09     10.32 o
   3   4   1       70.65       67.70      1.21 o
   4   4   1        1.87        2.12      0.41 o
   5   4   1        4.59        3.67      0.59 o
  -5   5   1        0.26       -0.55      0.60 o
  -4   5   1        0.27        0.07      0.47 o
  -3   5   1        4.45        4.78      0.49 o
  -2   5   1        3.14        2.55      0.36 o
  -1   5   1       87.16       91.09      1.22 o
   0   5   1       10.73        9.31      0.35 o
   1   5   1       95.80       92.36      1.22 o
   2   5   1       93.21       99.14      1.76 o
   3   5   1        5.01        5.07      0.48 o
   4   5   1        0.36        0.52      0.42 o
   5   5   1        1.62        1.02      0.60 o
  -5   6   1        1.63        2.43      0.76 o
  -4   6   1        9.41        8.93      1.25 o
  -3   6   1       49.35       46.16      1.19 o
  -2   6   1        9.89       10.10      0.58 o
  -1   6   1       18.70       21.81      0.71 o
   0   6   1        5.72        5.77      0.31 o
   1   6   1       10.73       10.79      0.48 o
   2   6   1       66.38       65.27      1.17 o
   3   6   1      104.02      100.53      1.50 o
   4   6   1        9.83        8.32      0.93 o
   5   6   1        2.87        3.42      0.71 o
  -5   7   1        1.47        1.42      0.65 o
  -4   7   1        2.19        1.05      0.56 o
  -3   7   1        0.11       -0.22      0.42 o
  -2   7   1       45.25       48.25      1.27 o
  -1   7   1       17.15       18.37      0.63 o
   0   7   1       29.68       31.93      0.71 o
   1   7   1       24.39       23.48      0.95 o
   2   7   1       21.32       19.80      0.67 o
   3   7   1        6.46        6.59      0.53 o
   4   7   1        8.79        9.68      0.84 o
   5   7   1        4.64        7.04      0.87 o
  -4   8   1        1.36        1.58      0.55 o
  -3   8   1        1.31        1.04      0.49 o
  -2   8   1        3.90        3.30      0.58 o
  -1   8   1       34.03       35.58      0.82 o
   0   8   1       19.22       19.19      0.89 o
   1   8   1      310.57      325.76      3.66 o
   2   8   1       23.20       20.76      0.85 o
   3   8   1        0.88        1.12      0.41 o
   4   8   1       12.57       14.95      1.01 o
  -4   9   1        1.05        0.54      0.62 o
  -3   9   1       27.23       25.89      1.52 o
  -2   9   1        9.72        7.47      0.61 o
  -1   9   1        0.41        0.22      0.41 o
   0   9   1      104.11      110.52      2.00 o
   1   9   1        6.44        6.59      0.56 o
   2   9   1        2.20        1.68      0.42 o
   3   9   1        0.12       -0.50      0.50 o
   4   9   1        8.98       12.41      1.02 o
  -3  10   1       14.27       13.44      0.98 o
  -2  10   1        0.60        0.11      0.54 o
  -1  10   1       18.13       18.74      1.32 o
   0  10   1      109.58      119.35      2.23 o
   1  10   1       23.22       22.38      1.52 o
   2  10   1        5.36        6.14      0.70 o
   3  10   1        6.41        5.83      0.81 o
  -3  11   1        3.52        3.54      1.20 o
  -2  11   1        0.86        0.48      1.36 o
  -1  11   1       11.49       15.50      2.02 o
   0  11   1       13.95       14.31      1.31 o
   1  11   1       34.31       38.14      1.95 o
   2  11   1        3.48        2.71      1.69 o
   3  11   1       13.26       16.31      2.12 o
  -2  12   1       18.22       20.37      2.54 o
  -1  12   1       42.81       47.44      3.37 o
   0  12   1        2.33        1.42      1.04 o
   1  12   1       14.32       13.74      1.50 o
  -5   0   2        1.99        2.61      0.47 o
  -4   0   2        0.55        0.63      0.34 o
  -3   0   2       50.48       58.90      2.13 o
  -2   0   2       10.29        9.93      0.57 o
  -1   0   2        6.09        6.13      0.52 o
   0   0   2      844.16      793.25     13.98 o
   1   0   2      300.80      303.74      5.61 o
   2   0   2      180.22      170.86      1.71 o
   3   0   2       16.29       15.12      0.79 o
   4   0   2       12.13       12.51      0.78 o
   5   0   2        9.10        9.89      0.88 o
   6   0   2        0.32        1.04      0.98 o
  -6   1   2        7.65       10.50      1.39 o
  -5   1   2        3.43        4.09      0.75 o
  -4   1   2        9.01        9.22      0.40 o
  -3   1   2       46.80       49.08      0.79 o
  -2   1   2       28.98       26.31      0.64 o
  -1   1   2      332.49      332.49      4.45 o
   0   1   2     1540.75     1460.09     25.26 o
   1   1   2     3572.02     3412.51     46.32 o
   2   1   2       36.02       38.40      0.60 o
   3   1   2       33.96       31.48      0.69 o
   4   1   2        7.00        5.44      0.40 o
   5   1   2        5.32        6.70      0.49 o
   6   1   2        0.14        0.67      0.56 o
  -6   2   2        0.71        0.83      0.74 o
  -5   2   2        1.80        1.52      0.51 o
  -4   2   2        0.32        0.13      0.28 o
  -3   2   2       12.97       13.52      0.41 o
  -2   2   2      663.55      695.16      6.30 o
  -1   2   2      877.74      831.13     12.31 o
   0   2   2      273.79      294.56      5.72 o
   1   2   2      526.02      528.02      4.63 o
   2   2   2       14.28       13.29      0.36 o
   3   2   2        4.32        3.74      0.44 o
   4   2   2       32.51       35.98      0.80 o
   5   2   2        9.39        8.39      0.60 o
   6   2   2        0.72        0.27      0.56 o
  -6   3   2        1.01        0.47      0.65 o
  -5   3   2       17.32       18.21      1.13 o
  -4   3   2       20.27       19.45      1.44 o
  -3   3   2        4.67        4.13      0.31 o
  -2   3   2      129.13      138.64      1.85 o
  -1   3   2       93.65       97.56      1.30 o
   0   3   2      257.11      272.26      3.75 o
   1   3   2      305.40      313.83      2.46 o
   2   3   2     1437.80     1448.15     10.13 o
   3   3   2       16.34       17.90      0.49 o
   4   3   2       16.58       17.47      0.67 o
   5   3   2       11.57        9.84      0.65 o
   6   3   2        0.27        0.04      0.57 o
  -6   4   2        0.27       -0.06      0.63 o
  -5   4   2        3.54        2.28      0.69 o
  -4   4   2        8.32        7.76      0.90 o
  -3   4   2       17.64       17.31      0.70 o
  -2   4   2       12.92       15.06      0.52 o
  -1   4   2      854.26      907.13      7.93 o
   0   4   2       14.30       13.20      0.37 o
   1   4   2      183.02      193.23      1.65 o
   2   4   2     1030.59     1033.49      6.82 o
   3   4   2      131.24      132.12      1.50 o
   4   4   2        3.49        3.62      0.43 o
   5   4   2        7.89        8.84      0.66 o
  -5   5   2        0.31        0.15      0.65 o
  -4   5   2       24.96       19.06      1.07 o
  -3   5   2        6.50        5.70      0.62 o
  -2   5   2       21.12       22.83      0.75 o
  -1   5   2      964.81     1017.15      7.92 o
   0   5   2       86.48       89.57      1.03 o
   1   5   2        2.22        2.28      0.21 o
   2   5   2       33.31       33.20      0.74 o
   3   5   2      162.33      157.77      1.90 o
   4   5   2        6.46        6.02      0.58 o
   5   5   2        2.40        2.53      0.82 o
  -5   6   2        6.59        5.20      0.87 o
  -4   6   2        2.82        0.99      0.80 o
  -3   6   2        4.53        4.11      0.60 o
  -2   6   2        0.87        0.39      0.31 o
  -1   6   2       45.55       49.65      0.81 o
   0   6   2      155.86      166.50      1.53 o
   1   6   2       74.15       70.47      1.06 o
   2   6   2      479.91      482.35      4.02 o
   3   6   2      141.09      132.87      1.77 o
   4   6   2       19.23       17.81      1.15 o
   5   6   2        2.67        3.72      0.73 o
  -5   7   2        3.08        3.53      0.88 o
  -4   7   2        0.75        0.13      0.56 o
  -3   7   2       16.65       14.22      0.93 o
  -2   7   2       58.29       61.73      1.69 o
  -1   7   2       15.82       17.32      0.62 o
   0   7   2       99.74      105.89      1.34 o
   1   7   2        9.77        9.61      0.48 o
   2   7   2       71.70       72.72      1.13 o
   3   7   2       26.87       26.71      0.92 o
   4   7   2        4.29        3.44      0.60 o
   5   7   2        9.83       13.50      1.05 o
  -4   8   2        1.57        0.10      0.59 o
  -3   8   2        6.18        4.95      1.32 o
  -2   8   2       53.06       56.83      1.63 o
  -1   8   2        8.64        8.79      0.48 o
   0   8   2       21.95       22.01      0.85 o
   1   8   2      262.23      273.87      2.96 o
   2   8   2       22.61       22.63      0.77 o
   3   8   2        5.96        6.40      0.84 o
   4   8   2       25.96       20.16      1.14 o
  -4   9   2        2.01        1.38      0.74 o
  -3   9   2       11.17       10.69      0.82 o
  -2   9   2        2.31        1.34      0.48 o
  -1   9   2        2.99        2.29      0.49 o
   0   9   2        6.61        8.53      0.67 o
   1   9   2       91.20       95.40      1.75 o
   2   9   2       20.48       19.43      0.85 o
   3   9   2        5.65        5.20      0.66 o
   4   9   2       20.59       20.70      1.20 o
  -3  10   2        5.41        3.96      0.82 o
  -2  10   2        7.42        6.96      1.01 o
  -1  10   2        4.44        3.49      0.90 o
   0  10   2      125.76      130.28      2.52 o
   1  10   2        7.72        6.84      0.72 o
   2  10   2        3.20        3.70      0.68 o
   3  10   2        0.37        0.18      0.75 o
  -3  11   2        0.37        0.11      0.69 o
  -2  11   2        1.33        0.39      1.25 o
  -1  11   2        6.00        9.27      1.73 o
   0  11   2       30.72       34.49      3.10 o
   1  11   2       15.43       17.82      1.47 o
   2  11   2        0.40        1.09      0.72 o
  -1  12   2       10.95       12.74      2.09 o
   0  12   2        0.48        0.37      1.22 o
   1  12   2        6.02        7.26      1.25 o
  -5   0   3        7.87        8.33      0.80 o
  -4   0   3        1.42        1.29      0.43 o
  -3   0   3       13.76       13.88      0.65 o
  -2   0   3      162.38      161.69      2.13 o
  -1   0   3      105.94      107.01      1.70 o
   0   0   3     3001.82     2832.21     49.55 o
   1   0   3       29.48       29.13      1.21 o
   2   0   3       14.54       15.30      0.46 o
   3   0   3        9.48        8.64      0.50 o
   4   0   3       10.68       10.72      0.81 o
   5   0   3        0.01        0.76      0.57 o
   6   0   3        0.08       -0.01      1.30 o
  -6   1   3        9.88        8.55      1.74 o
  -5   1   3        3.98        4.52      0.55 o
  -4   1   3        1.05        1.09      0.31 o
  -3   1   3       40.86       39.28      0.71 o
  -2   1   3       40.27       43.35      0.81 o
  -1   1   3      127.36      117.27      2.15 o
   0   1   3      270.00      231.58      6.35 o
   1   1   3      327.10      301.87      3.64 o
   2   1   3      103.61       98.25      1.21 o
   3   1   3       52.98       51.12      0.70 o
   4   1   3        8.30        7.56      0.56 o
   5   1   3        1.39        0.51      0.36 o
   6   1   3        0.95        0.65      0.57 o
  -6   2   3        3.54        3.51      0.84 o
  -5   2   3        7.15        6.66      0.69 o
  -4   2   3       11.48       11.25      0.75 o
  -3   2   3       42.97       45.13      0.82 o
  -2   2   3      111.55      111.64      1.18 o
  -1   2   3       69.72       64.60      1.40 o
   0   2   3      195.24      191.89      2.74 o
   1   2   3      263.54      243.75      1.71 o
   2   2   3       18.31       21.83      0.50 o
   3   2   3       28.91       29.27      0.86 o
   4   2   3       54.09       57.39      1.18 o
   5   2   3       13.19       13.11      0.65 o
   6   2   3        0.12       -0.11      0.65 o
  -6   3   3        1.76        0.59      0.79 o
  -5   3   3       16.50       17.15      1.33 o
  -4   3   3        4.24        2.83      0.68 o
  -3   3   3       16.45       16.67      0.67 o
  -2   3   3       71.05       75.23      1.08 o
  -1   3   3        7.94        9.25      0.41 o
   0   3   3      744.78      800.53      6.11 o
   1   3   3       24.40       25.80      0.47 o
   2   3   3      318.77      326.71      2.36 o
   3   3   3       14.04       14.93      0.50 o
   4   3   3       11.06       11.31      0.59 o
   5   3   3        1.65        1.33      0.47 o
  -6   4   3        0.69        0.89      0.67 o
  -5   4   3        3.18        3.77      0.88 o
  -4   4   3        9.98       10.96      1.00 o
  -3   4   3       42.15       40.21      1.25 o
  -2   4   3       22.28       25.08      0.64 o
  -1   4   3      392.65      424.25      4.11 o
   0   4   3      399.82      441.58      3.32 o
   1   4   3       22.27       22.62      0.47 o
   2   4   3       14.55       15.81      0.54 o
   3   4   3      204.92      202.05      2.16 o
   4   4   3       11.25       10.70      0.60 o
   5   4   3        0.15        0.44      0.44 o
  -5   5   3        3.70        1.55      0.92 o
  -4   5   3       98.93       86.08      3.59 o
  -3   5   3        5.12        3.75      1.08 o
  -2   5   3       29.94       34.56      0.80 o
  -1   5   3      165.55      173.79      1.66 o
   0   5   3       32.67       34.54      0.71 o
   1   5   3       10.04        9.54      0.35 o
   2   5   3       17.21       17.29      0.57 o
   3   5   3      638.44      626.17      5.59 o
   4   5   3        1.58        2.57      0.49 o
   5   5   3        2.75        2.48      0.61 o
  -5   6   3        3.24        0.61      0.79 o
  -4   6   3        2.30        1.65      0.58 o
  -3   6   3        5.34        3.87      0.89 o
  -2   6   3       19.36       20.46      1.38 o
  -1   6   3      152.73      159.93      1.64 o
   0   6   3      433.80      455.80      3.11 o
   1   6   3       44.15       42.63      0.98 o
   2   6   3      347.06      338.85      2.87 o
   3   6   3      104.58       99.81      1.68 o
   4   6   3        0.05        0.39      0.46 o
   5   6   3        2.45        2.91      0.65 o
  -5   7   3       15.05       14.26      1.45 o
  -4   7   3        5.75        5.52      0.81 o
  -3   7   3       18.50       11.47      0.87 o
  -2   7   3       95.35       89.07      1.70 o
  -1   7   3       20.79       22.44      0.83 o
   0   7   3       79.36       81.68      1.17 o
   1   7   3       10.08        9.32      0.48 o
   2   7   3      178.96      183.88      2.13 o
   3   7   3       83.43       78.05      1.67 o
   4   7   3       73.57       68.47      1.93 o
   5   7   3        1.18        2.12      0.76 o
  -4   8   3        0.64        0.63      0.77 o
  -3   8   3       20.13       16.03      1.04 o
  -2   8   3       43.09       45.75      1.46 o
  -1   8   3       14.67       14.95      0.65 o
   0   8   3       17.02       18.10      0.74 o
   1   8   3      200.92      193.91      2.93 o
   2   8   3        1.20        1.28      0.40 o
   3   8   3        8.52        7.79      0.69 o
   4   8   3       22.77       20.58      1.34 o
  -4   9   3        0.73        1.34      0.86 o
  -3   9   3        0.95        0.75      0.71 o
  -2   9   3        9.94        8.28      1.16 o
  -1   9   3        1.68        2.25      0.56 o
   0   9   3       17.86       18.10      1.01 o
   1   9   3       77.57       77.35      1.48 o
   2   9   3        2.03        1.71      0.46 o
   3   9   3        0.83        1.07      0.55 o
   4   9   3       11.28        8.98      1.48 o
  -3  10   3        9.51        8.74      0.96 o
  -2  10   3        1.61        1.70      1.08 o
  -1  10   3        2.07        1.55      0.64 o
   0  10   3       10.09        9.79      0.77 o
   1  10   3        7.72        7.67      0.74 o
   2  10   3       11.65       12.38      1.13 o
   3  10   3        0.18        0.01      0.64 o
  -3  11   3        2.17        3.52      0.86 o
  -2  11   3        0.17       -0.98      0.98 o
  -1  11   3        0.74        0.26      1.05 o
   0  11   3       14.87       17.77      1.98 o
   1  11   3        3.12        1.38      0.92 o
   2  11   3        0.46       -0.07      0.77 o
  -1  12   3        6.01        8.27      1.90 o
   0  12   3        1.63        2.73      1.45 o
   1  12   3        3.16        2.57      1.16 o
  -5   0   4        2.62        4.18      0.69 o
  -4   0   4        1.28        1.02      0.49 o
  -3   0   4        0.11       -0.28      0.28 o
  -2   0   4        8.94        9.84      0.74 o
  -1   0   4     1078.72     1059.97     12.40 o
   0   0   4       11.60        9.03      0.68 o
   1   0   4       78.19       70.25      1.17 o
   2   0   4       92.71       89.31      1.32 o
   3   0   4        0.40        0.23      0.31 o
   4   0   4        2.13        2.02      0.44 o
   5   0   4       45.59       48.93      2.09 o
   6   0   4        4.96        4.97      1.21 o
  -6   1   4        0.60        1.38      0.95 o
  -5   1   4       14.07       13.54      0.82 o
  -4   1   4       29.02       30.10      0.84 o
  -3   1   4        9.26        7.27      0.35 o
  -2   1   4       93.18       92.84      1.35 o
  -1   1   4      155.06      146.22      1.62 o
   0   1   4        0.19        0.16      0.16 o
   1   1   4       97.73      103.81      0.96 o
   2   1   4       33.81       30.01      0.66 o
   3   1   4        1.04        0.95      0.23 o
   4   1   4       29.37       30.36      0.71 o
   5   1   4        7.92        9.01      0.67 o
   6   1   4        1.49        1.07      0.83 o
  -6   2   4       27.79       31.19      2.03 o
  -5   2   4       19.60       21.41      1.24 o
  -4   2   4        8.52        8.05      0.60 o
  -3   2   4       10.73       12.27      0.66 o
  -2   2   4       14.64       13.50      0.41 o
  -1   2   4       91.52       95.61      1.24 o
   0   2   4      245.05      243.95      2.33 o
   1   2   4     1186.57     1196.92      7.15 o
   2   2   4        2.73        4.90      0.30 o
   3   2   4        4.82        4.46      0.48 o
   4   2   4       63.67       64.97      1.10 o
   5   2   4        1.41        1.37      0.51 o
  -6   3   4        1.97        1.05      0.82 o
  -5   3   4        1.88        0.97      0.76 o
  -4   3   4        5.91        5.78      0.83 o
  -3   3   4      160.39      168.42      2.27 o
  -2   3   4      160.10      164.76      1.82 o
  -1   3   4        7.16        5.59      0.46 o
   0   3   4      260.05      277.81      2.43 o
   1   3   4       23.64       23.89      0.47 o
   2   3   4       85.41       88.76      1.03 o
   3   3   4       86.85       81.38      1.12 o
   4   3   4      139.35      148.15      1.92 o
   5   3   4        8.24        8.59      0.94 o
  -6   4   4       10.26       10.70      1.30 o
  -5   4   4        0.19       -0.12      0.67 o
  -4   4   4       20.33       16.72      1.20 o
  -3   4   4        4.52        4.74      0.56 o
  -2   4   4        2.94        3.56      0.32 o
  -1   4   4      101.40      102.47      1.27 o
   0   4   4      632.65      730.00      5.23 o
   1   4   4       75.14       86.13      0.97 o
   2   4   4      110.12      102.73      1.17 o
   3   4   4      124.05      123.26      1.62 o
   4   4   4        5.44        4.80      0.50 o
   5   4   4        0.26       -0.15      0.45 o
  -5   5   4        1.41        0.74      0.76 o
  -4   5   4       37.68       39.02      1.45 o
  -3   5   4       15.63       14.81      0.76 o
  -2   5   4        8.29        8.05      0.44 o
  -1   5   4       13.19       13.72      0.50 o
   0   5   4      118.14      125.96      1.33 o
   1   5   4        5.98        5.32      0.30 o
   2   5   4       80.28       76.08      1.03 o
   3   5   4       86.59       85.25      1.54 o
   4   5   4       14.07       13.82      1.38 o
   5   5   4        0.88        1.38      0.88 o
  -5   6   4        1.29        1.96      0.89 o
  -4   6   4        5.13        5.39      0.76 o
  -3   6   4       50.71       44.66      1.45 o
  -2   6   4       27.59       27.73      0.93 o
  -1   6   4      178.30      204.54      1.97 o
   0   6   4      105.30      103.80      1.31 o
   1   6   4        8.37        7.86      0.38 o
   2   6   4       30.12       27.48      0.82 o
   3   6   4        8.40        8.29      0.72 o
   4   6   4        9.88        7.67      0.80 o
   5   6   4        1.39        1.17      0.69 o
  -5   7   4       12.03       12.64      2.26 o
  -4   7   4       18.45       16.60      1.13 o
  -3   7   4       20.36       15.85      1.00 o
  -2   7   4        6.13        6.54      0.59 o
  -1   7   4        9.16       10.22      0.52 o
   0   7   4        1.20        0.86      0.28 o
   1   7   4       49.01       49.75      0.97 o
   2   7   4       95.63       96.21      1.47 o
   3   7   4        5.02        4.51      0.97 o
   4   7   4       62.61       61.71      1.78 o
  -4   8   4        0.78        0.19      0.74 o
  -3   8   4        7.38        6.06      0.96 o
  -2   8   4        2.66        2.62      0.53 o
  -1   8   4       10.17        9.56      0.78 o
   0   8   4       20.57       22.42      0.77 o
   1   8   4      151.37      148.61      2.06 o
   2   8   4        4.22        4.27      0.49 o
   3   8   4        4.62        4.06      0.72 o
   4   8   4       11.67        8.66      0.99 o
  -4   9   4        0.03        0.69      0.83 o
  -3   9   4        7.33        7.05      1.04 o
  -2   9   4       38.21       35.14      1.41 o
  -1   9   4        6.47        6.89      0.67 o
   0   9   4        1.66        1.31      0.47 o
   1   9   4       39.43       38.03      1.09 o
   2   9   4        9.54       10.33      0.72 o
   3   9   4        1.18        1.34      0.67 o
   4   9   4        8.88        7.29      1.07 o
  -3  10   4        1.01        1.78      0.84 o
  -2  10   4        4.82        6.36      1.45 o
  -1  10   4        6.71        5.74      0.80 o
   0  10   4        9.11        9.84      0.88 o
   1  10   4        9.66       10.47      0.73 o
   2  10   4       20.49       18.37      1.22 o
   3  10   4        0.95       -0.17      0.66 o
  -3  11   4        0.77        0.83      1.51 o
  -2  11   4        2.43        3.34      1.55 o
  -1  11   4        6.26        6.42      1.57 o
   0  11   4        4.59        3.34      1.28 o
   1  11   4        1.28        1.94      0.98 o
   2  11   4        4.47        3.86      1.12 o
  -1  12   4        4.84        5.93      1.64 o
   0  12   4        0.37        1.71      1.32 o
   1  12   4        3.73        3.53      1.47 o
  -6   0   5        0.11       -0.46      1.12 o
  -5   0   5      261.85      285.91      5.20 o
  -4   0   5        0.01       -0.43      0.54 o
  -3   0   5        4.02        4.47      0.40 o
  -2   0   5        9.67        8.57      0.48 o
  -1   0   5      225.74      218.54      2.54 o
   0   0   5       16.12       15.44      0.98 o
   1   0   5      116.50      112.93      1.66 o
   2   0   5     1243.42     1236.69     10.51 o
   3   0   5        0.02        0.15      0.31 o
   4   0   5        6.93        7.76      0.64 o
   5   0   5        1.34        1.98      0.76 o
  -6   1   5        0.14       -0.56      0.85 o
  -5   1   5       18.05       19.27      0.95 o
  -4   1   5        5.03        4.42      0.77 o
  -3   1   5       31.95       32.87      0.65 o
  -2   1   5      265.14      265.57      2.47 o
  -1   1   5      154.43      159.76      1.44 o
   0   1   5      362.49      341.05      3.19 o
   1   1   5       68.11       75.02      0.98 o
   2   1   5        9.66        7.94      0.34 o
   3   1   5        1.38        1.39      0.26 o
   4   1   5       24.49       27.06      0.77 o
   5   1   5       92.03      104.45      1.75 o
  -6   2   5       34.66       34.83      1.63 o
  -5   2   5       10.45       11.37      1.20 o
  -4   2   5       32.92       32.74      1.03 o
  -3   2   5        4.70        4.77      0.35 o
  -2   2   5      153.55      161.08      1.70 o
  -1   2   5       32.77       28.32      0.47 o
   0   2   5       22.66       21.53      0.51 o
   1   2   5      731.40      764.80      4.74 o
   2   2   5       64.80       66.43      0.77 o
   3   2   5       51.00       52.28      0.98 o
   4   2   5       19.39       19.65      0.70 o
   5   2   5        1.71        1.44      0.52 o
  -6   3   5       26.74       32.27      1.64 o
  -5   3   5       17.78       20.73      2.45 o
  -4   3   5        3.27        3.95      0.75 o
  -3   3   5      124.12      124.98      1.70 o
  -2   3   5        0.21        0.32      0.22 o
  -1   3   5       27.26       22.97      0.49 o
   0   3   5       48.85       45.15      0.74 o
   1   3   5      163.18      181.79      1.56 o
   2   3   5       73.04       72.03      0.85 o
   3   3   5       21.63       22.05      0.69 o
   4   3   5      107.97      108.51      1.83 o
   5   3   5        4.10        3.10      0.56 o
  -6   4   5        2.73        2.12      1.11 o
  -5   4   5        0.41        0.28      0.55 o
  -4   4   5       31.97       33.22      3.49 o
  -3   4   5      123.65      116.81      1.99 o
  -2   4   5       11.49       11.27      0.48 o
  -1   4   5       94.99       96.48      1.25 o
   0   4   5       94.79      118.08      1.25 o
   1   4   5       46.78       47.31      0.75 o
   2   4   5       28.09       28.21      0.61 o
   3   4   5        6.85        6.73      0.59 o
   4   4   5       25.34       25.48      1.03 o
   5   4   5        0.48       -0.12      0.52 o
  -5   5   5        0.70        1.70      0.79 o
  -4   5   5       38.84       34.24      1.38 o
  -3   5   5        9.79        9.73      0.66 o
  -2   5   5        4.13        3.46      0.37 o
  -1   5   5       29.79       30.78      0.73 o
   0   5   5       74.65       87.85      1.10 o
   1   5   5        9.79        9.63      0.38 o
   2   5   5       10.73       10.15      0.49 o
   3   5   5      203.17      198.98      3.93 o
   4   5   5        4.82        4.84      0.69 o
   5   5   5        2.20        1.36      0.67 o
  -5   6   5        3.54        2.91      1.28 o
  -4   6   5       13.62       12.95      0.99 o
  -3   6   5       37.51       33.74      1.15 o
  -2   6   5        3.75        3.72      0.47 o
  -1   6   5       19.74       22.45      0.69 o
   0   6   5       19.34       19.80      0.57 o
   1   6   5       24.13       24.80      0.61 o
   2   6   5       16.38       17.40      0.72 o
   3   6   5        3.36        3.32      0.61 o
   4   6   5       12.30       12.92      1.37 o
   5   6   5        0.56        0.57      0.71 o
  -5   7   5        2.66        3.72      1.07 o
  -4   7   5        0.33        0.26      0.58 o
  -3   7   5        7.11        6.50      0.68 o
  -2   7   5        7.02        6.92      0.67 o
  -1   7   5       18.80       20.20      0.70 o
   0   7   5       10.87       11.32      0.51 o
   1   7   5       22.68       22.21      0.69 o
   2   7   5       29.68       28.24      0.92 o
   3   7   5        4.25        3.89      0.66 o
   4   7   5        5.96        6.13      0.83 o
  -4   8   5        2.40        2.20      0.93 o
  -3   8   5        3.19        2.73      0.69 o
  -2   8   5       42.38       36.54      1.21 o
  -1   8   5        8.16        7.38      0.83 o
   0   8   5        4.41        4.65      0.47 o
   1   8   5        1.28        1.43      0.40 o
   2   8   5        9.35        9.23      0.91 o
   3   8   5        4.53        4.84      0.73 o
   4   8   5        0.03       -0.28      0.66 o
  -4   9   5        6.42       11.36      2.24 o
  -3   9   5        1.49       -0.66      0.90 o
  -2   9   5       12.16       11.04      0.84 o
  -1   9   5        0.59        0.09      0.50 o
   0   9   5        0.84        0.89      0.45 o
   1   9   5        2.88        3.48      0.51 o
   2   9   5       16.04       14.10      0.92 o
   3   9   5        0.36       -0.28      0.64 o
  -3  10   5        0.00        0.19      0.78 o
  -2  10   5        0.53        2.22      1.18 o
  -1  10   5       23.04       25.51      1.60 o
   0  10   5        2.87        2.46      0.64 o
   1  10   5        0.25        0.15      0.43 o
   2  10   5       37.47       35.78      1.60 o
   3  10   5        0.22       -0.62      0.69 o
  -2  11   5        0.58        1.13      1.24 o
  -1  11   5       11.64       10.32      1.76 o
   0  11   5        4.03        2.79      1.32 o
   1  11   5        5.79        6.48      1.62 o
   2  11   5        2.32        1.43      0.84 o
  -1  12   5        0.01       -0.02      1.29 o
   0  12   5        4.72        5.83      1.57 o
  -6   0   6        3.31        1.03      0.94 o
  -5   0   6       27.97       29.31      1.62 o
  -4   0   6        6.90        4.82      0.75 o
  -3   0   6        0.46        0.42      0.32 o
  -2   0   6        3.30        3.04      0.54 o
  -1   0   6      731.31      732.39     11.82 o
   0   0   6      192.73      173.91      2.66 o
   1   0   6      181.17      196.97      2.15 o
   2   0   6        9.09       11.09      0.67 o
   3   0   6       28.05       29.25      0.90 o
   4   0   6        4.85        3.69      0.70 o
   5   0   6       11.13       12.70      1.83 o
  -6   1   6        5.70        6.11      1.16 o
  -5   1   6       90.28       93.79      1.95 o
  -4   1   6      343.92      343.35      3.55 o
  -3   1   6       60.07       59.65      0.89 o
  -2   1   6      375.32      406.65      3.52 o
  -1   1   6      287.38      297.10      2.59 o
   0   1   6      101.20       99.37      1.04 o
   1   1   6        4.34        4.03      0.20 o
   2   1   6      120.07      134.78      1.28 o
   3   1   6       32.57       33.32      0.84 o
   4   1   6       11.96       11.25      0.57 o
   5   1   6       33.80       36.09      1.11 o
  -6   2   6        4.67        5.04      1.15 o
  -5   2   6       19.32       17.52      2.20 o
  -4   2   6       94.73       95.32      1.81 o
  -3   2   6       33.65       32.99      0.74 o
  -2   2   6      461.76      461.75      3.56 o
  -1   2   6       80.08       83.66      0.90 o
   0   2   6       56.15       60.91      0.71 o
   1   2   6      176.36      183.33      1.56 o
   2   2   6       11.43       11.38      0.41 o
   3   2   6      110.82      112.17      1.41 o
   4   2   6        2.84        2.53      0.43 o
   5   2   6        6.23        5.27      0.63 o
  -6   3   6       32.50       34.32      2.64 o
  -5   3   6       11.18       11.71      1.27 o
  -4   3   6        2.57        3.21      0.46 o
  -3   3   6      158.30      153.48      2.91 o
  -2   3   6        1.40        1.92      0.26 o
  -1   3   6       37.45       34.38      0.74 o
   0   3   6      146.73      159.13      1.38 o
   1   3   6        6.80        7.16      0.38 o
   2   3   6        6.07        6.02      0.34 o
   3   3   6       10.31        9.73      0.52 o
   4   3   6       31.45       31.61      1.09 o
   5   3   6        0.87        0.60      0.50 o
  -5   4   6        2.20        1.36      0.81 o
  -4   4   6        1.16        0.88      0.53 o
  -3   4   6       43.13       47.38      1.07 o
  -2   4   6       73.60       71.26      1.17 o
  -1   4   6        8.02        8.28      0.35 o
   0   4   6       48.02       53.18      0.73 o
   1   4   6       20.11       19.97      0.49 o
   2   4   6        8.47        9.59      0.46 o
   3   4   6       19.52       19.84      1.10 o
   4   4   6        0.14       -0.36      0.45 o
   5   4   6        0.76        0.09      0.51 o
  -5   5   6        0.52        0.46      0.66 o
  -4   5   6        2.57        1.35      0.69 o
  -3   5   6        4.57        3.86      0.52 o
  -2   5   6       11.99       11.04      0.53 o
  -1   5   6       59.85       59.75      1.04 o
   0   5   6        7.91        9.51      0.41 o
   1   5   6       26.16       27.27      0.79 o
   2   5   6       14.76       15.42      0.58 o
   3   5   6       15.76       16.06      0.88 o
   4   5   6        3.35        2.30      0.62 o
   5   5   6        0.13       -0.74      0.74 o
  -5   6   6        0.51       -0.71      0.78 o
  -4   6   6        9.38        8.56      0.89 o
  -3   6   6       10.96        8.51      0.71 o
  -2   6   6        4.61        5.08      0.44 o
  -1   6   6       14.73       16.85      0.62 o
   0   6   6       22.14       22.37      0.62 o
   1   6   6        6.01        5.88      0.37 o
   2   6   6       12.55       11.64      0.63 o
   3   6   6        3.81        3.41      0.62 o
   4   6   6        0.52       -0.01      0.68 o
  -5   7   6        0.89       -0.48      0.83 o
  -4   7   6        0.38       -0.14      0.65 o
  -3   7   6       29.45       28.92      1.16 o
  -2   7   6        0.12       -0.07      0.38 o
  -1   7   6        6.47        7.13      0.49 o
   0   7   6        2.99        3.62      0.58 o
   1   7   6        4.64        4.30      0.41 o
   2   7   6       13.43       12.33      0.69 o
   3   7   6        3.86        2.68      0.63 o
   4   7   6        8.57        9.50      1.07 o
  -4   8   6       12.71        8.03      2.15 o
  -3   8   6        0.11       -0.14      0.48 o
  -2   8   6       14.94       14.44      0.84 o
  -1   8   6        3.39        2.77      0.57 o
   0   8   6        5.01        6.43      0.53 o
   1   8   6       15.04       14.03      0.70 o
   2   8   6        4.42        5.44      0.60 o
   3   8   6        4.92        3.68      0.73 o
   4   8   6        0.56        0.48      0.72 o
  -4   9   6        7.19        7.09      1.19 o
  -3   9   6        0.53        0.53      0.73 o
  -2   9   6        4.08        4.35      0.99 o
  -1   9   6        9.48        9.91      0.87 o
   0   9   6        1.11        0.99      0.46 o
   1   9   6        4.67        3.30      0.53 o
   2   9   6       13.21       13.31      0.91 o
   3   9   6        1.52        1.52      0.89 o
  -3  10   6        1.95        1.21      0.89 o
  -2  10   6        0.51        0.24      0.86 o
  -1  10   6        8.83        7.92      1.44 o
   0  10   6        3.78        3.11      0.88 o
   1  10   6        2.05        1.73      1.21 o
   2  10   6        4.06        5.36      1.07 o
   3  10   6        1.18        1.08      0.93 o
  -2  11   6       11.80       12.54      2.02 o
  -1  11   6        1.93        2.43      1.26 o
   0  11   6        2.90        1.13      1.14 o
   1  11   6        2.68        3.00      1.46 o
   2  11   6        1.35        1.02      1.00 o
  -6   0   7        0.50       -0.52      0.88 o
  -5   0   7        1.22        1.74      0.78 o
  -4   0   7       30.50       28.71      1.19 o
  -3   0   7       11.67       10.02      0.96 o
  -2   0   7       77.93       81.53      1.50 o
  -1   0   7     1536.28     1635.05     18.93 o
   0   0   7        3.24        2.27      0.26 o
   1   0   7        5.07        5.75      0.38 o
   2   0   7       81.05       85.85      1.43 o
   3   0   7        0.24        0.27      0.36 o
   4   0   7        0.75        0.13      0.56 o
   5   0   7        6.27        5.15      0.91 o
  -6   1   7        7.05        8.02      1.82 o
  -5   1   7      169.56      181.95      3.33 o
  -4   1   7      261.34      269.65      3.05 o
  -3   1   7       79.15       75.99      1.26 o
  -2   1   7        3.58        2.74      0.25 o
  -1   1   7       48.60       59.20      0.89 o
   0   1   7        6.02        6.90      0.34 o
   1   1   7       85.67       87.88      0.84 o
   2   1   7      101.78      108.94      1.16 o
   3   1   7       39.60       41.10      0.85 o
   4   1   7        1.18        0.54      0.36 o
   5   1   7        5.22        6.68      0.86 o
  -6   2   7        6.01        8.09      1.32 o
  -5   2   7       10.42       10.77      1.37 o
  -4   2   7       44.09       47.10      1.31 o
  -3   2   7       22.04       20.76      1.11 o
  -2   2   7      129.93      134.38      1.43 o
  -1   2   7       79.46       81.76      0.93 o
   0   2   7      415.10      429.57      3.89 o
   1   2   7        8.87        7.86      0.28 o
   2   2   7        3.33        3.99      0.30 o
   3   2   7       27.95       27.74      0.74 o
   4   2   7        3.77        3.66      0.47 o
   5   2   7        9.47        8.98      0.87 o
  -6   3   7       13.93       13.42      1.58 o
  -5   3   7        0.12        0.74      0.71 o
  -4   3   7        8.44        7.41      0.66 o
  -3   3   7      424.65      405.81      4.06 o
  -2   3   7       59.66       54.48      0.81 o
  -1   3   7       70.33       69.11      0.87 o
   0   3   7      207.00      217.21      1.66 o
   1   3   7       33.96       34.69      0.55 o
   2   3   7        4.36        3.90      0.37 o
   3   3   7       11.05       11.02      0.57 o
   4   3   7       27.66       29.37      0.87 o
   5   3   7        0.94        1.10      0.53 o
  -5   4   7        1.57        1.88      1.44 o
  -4   4   7        6.31        6.72      0.68 o
  -3   4   7      120.96      117.90      1.76 o
  -2   4   7        5.18        4.34      0.38 o
  -1   4   7       18.22       16.58      0.50 o
   0   4   7       27.08       32.77      0.55 o
   1   4   7       50.04       49.55      0.77 o
   2   4   7       11.34       12.96      0.61 o
   3   4   7        1.99        1.81      0.46 o
   4   4   7       30.40       28.26      1.34 o
   5   4   7        2.46        1.80      0.57 o
  -5   5   7        1.07        0.79      0.81 o
  -4   5   7       13.37       14.51      1.44 o
  -3   5   7        3.82        3.28      0.44 o
  -2   5   7      241.23      225.88      2.54 o
  -1   5   7        7.10        7.36      0.47 o
   0   5   7        7.91        7.61      0.36 o
   1   5   7       27.77       28.12      0.63 o
   2   5   7        6.74        5.79      0.50 o
   3   5   7        5.96        5.19      0.66 o
   4   5   7        6.83        6.91      0.79 o
  -5   6   7        4.14        3.91      0.88 o
  -4   6   7        1.14        1.19      0.55 o
  -3   6   7       11.02       11.26      0.79 o
  -2   6   7       13.36       12.34      0.62 o
  -1   6   7       17.10       16.80      0.64 o
   0   6   7        8.88        9.20      0.57 o
   1   6   7        8.94        8.66      0.43 o
   2   6   7        0.23       -0.40      0.40 o
   3   6   7        1.28        2.69      0.63 o
   4   6   7       11.81       12.42      1.12 o
  -5   7   7        1.10        1.91      0.97 o
  -4   7   7        3.15        2.38      0.86 o
  -3   7   7        5.35        6.14      0.69 o
  -2   7   7        7.84        7.66      0.68 o
  -1   7   7       14.17       15.07      0.75 o
   0   7   7        2.57        1.72      0.74 o
   1   7   7       10.51        8.95      0.52 o
   2   7   7       14.13       14.45      0.86 o
   3   7   7        2.48        2.27      0.63 o
   4   7   7        2.58        2.24      0.79 o
  -4   8   7        9.77        8.07      1.19 o
  -3   8   7        0.88        0.03      0.65 o
  -2   8   7       17.56       14.59      0.86 o
  -1   8   7        4.83        4.68      0.56 o
   0   8   7        0.41       -0.01      0.38 o
   1   8   7        0.64        0.59      0.46 o
   2   8   7        0.91        1.00      0.56 o
   3   8   7       14.95       17.89      1.13 o
  -4   9   7       13.76       14.54      1.47 o
  -3   9   7        9.93       11.08      1.07 o
  -2   9   7        1.57        1.15      0.71 o
  -1   9   7       16.55       17.04      1.64 o
   0   9   7        8.86        9.39      0.74 o
   1   9   7        0.32        0.39      0.58 o
   2   9   7        0.40        0.49      0.68 o
   3   9   7        5.28        5.78      0.88 o
  -3  10   7        0.46       -0.98      1.21 o
  -2  10   7        1.06        2.60      0.93 o
  -1  10   7       14.07       13.50      1.74 o
   0  10   7        3.18        2.89      0.89 o
   1  10   7        1.27        1.65      0.97 o
   2  10   7       13.82       16.94      1.48 o
  -2  11   7        7.29        7.02      1.78 o
  -1  11   7        1.81        2.70      1.33 o
   0  11   7        2.88        2.05      1.26 o
   1  11   7        1.55        1.98      1.07 o
  -6   0   8        0.26       -0.34      0.86 o
  -5   0   8       17.42       18.73      1.42 o
  -4   0   8      207.61      213.33      5.19 o
  -3   0   8        0.30       -0.03      0.34 o
  -2   0   8        0.64        0.14      0.36 o
  -1   0   8      366.98      370.68      5.14 o
   0   0   8        0.35        0.94      0.25 o
   1   0   8        3.83        5.42      0.41 o
   2   0   8       63.77       63.07      1.24 o
   3   0   8        7.30        7.85      0.62 o
   4   0   8        0.00       -0.55      0.55 o
   5   0   8        0.26       -0.30      0.68 o
  -6   1   8        0.93        0.42      0.86 o
  -5   1   8        3.28        3.67      0.76 o
  -4   1   8      114.70      113.03      2.04 o
  -3   1   8       10.83       11.11      0.54 o
  -2   1   8       18.12       18.91      0.60 o
  -1   1   8       23.85       24.99      0.67 o
   0   1   8       79.60       74.42      0.86 o
   1   1   8        1.47        0.29      0.19 o
   2   1   8        2.11        1.28      0.26 o
   3   1   8       10.53       10.52      0.64 o
   4   1   8        2.05        1.15      0.53 o
   5   1   8        3.48        3.20      0.61 o
  -6   2   8        0.40        1.09      1.04 o
  -5   2   8        2.30        2.27      0.74 o
  -4   2   8        0.20       -0.22      0.59 o
  -3   2   8      131.46      124.08      1.73 o
  -2   2   8       70.17       68.34      1.05 o
  -1   2   8       21.97       25.80      0.54 o
   0   2   8      347.48      354.98      2.47 o
   1   2   8       33.36       37.92      0.57 o
   2   2   8       10.07        9.63      0.57 o
   3   2   8        0.83        0.65      0.33 o
   4   2   8        0.14       -0.15      0.38 o
   5   2   8        1.03        1.95      0.62 o
  -5   3   8        1.03        1.24      0.83 o
  -4   3   8       55.94       54.89      1.60 o
  -3   3   8      454.75      441.40      4.22 o
  -2   3   8       43.20       41.57      0.73 o
  -1   3   8       18.77       15.10      0.47 o
   0   3   8       33.45       36.96      0.57 o
   1   3   8       57.32       57.65      0.82 o
   2   3   8        2.98        3.38      0.46 o
   3   3   8        6.43        5.70      0.46 o
   4   3   8       14.42       15.68      0.72 o
   5   3   8        2.21        1.62      0.57 o
  -5   4   8       10.63       13.47      1.39 o
  -4   4   8        1.06        1.60      0.60 o
  -3   4   8        7.60        7.40      0.57 o
  -2   4   8       63.48       61.53      1.05 o
  -1   4   8       50.83       48.78      0.78 o
   0   4   8       24.51       25.19      0.56 o
   1   4   8      135.96      135.07      2.19 o
   2   4   8       15.51       14.38      0.65 o
   3   4   8        0.15        0.00      0.36 o
   4   4   8        0.67       -0.46      0.46 o
  -5   5   8        9.35       10.23      1.34 o
  -4   5   8        0.36        0.56      0.49 o
  -3   5   8       27.75       27.21      0.92 o
  -2   5   8      462.53      453.66      4.30 o
  -1   5   8       33.08       35.03      0.86 o
   0   5   8        4.16        3.85      0.38 o
   1   5   8       12.12       12.94      0.74 o
   2   5   8        3.21        3.78      0.47 o
   3   5   8        1.58        1.64      0.54 o
   4   5   8        2.81        2.76      0.70 o
  -5   6   8       14.74       19.34      1.68 o
  -4   6   8        1.38        1.04      0.65 o
  -3   6   8       42.97       42.62      1.90 o
  -2   6   8       46.41       44.18      1.08 o
  -1   6   8        6.88        6.24      0.48 o
   0   6   8        9.49        8.59      0.94 o
   1   6   8        2.31        1.36      0.34 o
   2   6   8       33.89       32.05      1.56 o
   3   6   8       12.30       14.14      1.14 o
   4   6   8        6.22        8.43      1.08 o
  -4   7   8        4.14        4.13      0.85 o
  -3   7   8      116.64      123.96      3.08 o
  -2   7   8       28.03       27.79      1.55 o
  -1   7   8      105.59      100.64      1.81 o
   0   7   8        4.74        5.28      0.56 o
   1   7   8        0.45        0.57      0.35 o
   2   7   8        2.13        1.82      0.56 o
   3   7   8        0.17       -0.55      0.55 o
   4   7   8        2.38        3.81      1.10 o
  -4   8   8       24.81       26.99      1.77 o
  -3   8   8        3.64        2.90      0.76 o
  -2   8   8        7.61        6.83      0.71 o
  -1   8   8        2.22        1.92      0.50 o
   0   8   8       56.48       52.74      1.36 o
   1   8   8        1.61        1.48      0.61 o
   2   8   8        1.80        2.33      0.64 o
   3   8   8       10.29       12.07      1.00 o
  -3   9   8        4.94        4.69      0.87 o
  -2   9   8        5.74        7.62      1.11 o
  -1   9   8       13.31       13.40      1.21 o
   0   9   8       13.18       12.41      0.84 o
   1   9   8        1.36        0.91      0.63 o
   2   9   8        1.44        1.06      0.75 o
   3   9   8        5.49        6.54      0.94 o
  -3  10   8        1.97        2.63      1.11 o
  -2  10   8        0.91        1.98      1.10 o
  -1  10   8       34.78       31.92      2.55 o
   0  10   8        7.66        8.49      1.63 o
   1  10   8        4.98        5.14      1.07 o
   2  10   8        2.50        3.85      1.12 o
  -1  11   8        1.06        0.44      1.09 o
   0  11   8        0.46        0.66      1.17 o
   1  11   8        0.08        1.25      1.03 o
  -6   0   9        0.25       -1.12      1.25 o
  -5   0   9        0.42        0.66      1.06 o
  -4   0   9       13.04       14.26      1.05 o
  -3   0   9       20.86       18.60      0.89 o
  -2   0   9       14.46       10.55      1.38 o
  -1   0   9       18.48       19.29      1.17 o
   0   0   9       20.13       18.65      0.66 o
   1   0   9       69.23       58.28      1.15 o
   2   0   9        1.70        1.44      0.39 o
   3   0   9        5.09        5.04      0.70 o
   4   0   9        0.08        0.47      0.56 o
   5   0   9        0.00       -0.18      0.78 o
  -6   1   9        0.19       -0.23      0.76 o
  -5   1   9        8.96        9.70      0.99 o
  -4   1   9       33.73       33.66      1.16 o
  -3   1   9       14.58       13.46      0.78 o
  -2   1   9       52.28       53.54      1.00 o
  -1   1   9       49.10       49.06      0.87 o
   0   1   9        5.34        6.69      0.37 o
   1   1   9        6.26        6.85      0.32 o
   2   1   9        3.42        2.88      0.33 o
   3   1   9        7.09        7.94      0.51 o
   4   1   9        0.37       -0.27      0.41 o
   5   1   9        0.15        0.04      0.56 o
  -5   2   9        7.60        9.69      1.14 o
  -4   2   9       30.93       31.06      1.13 o
  -3   2   9      138.87      128.66      2.07 o
  -2   2   9       21.72       22.70      0.60 o
  -1   2   9        3.96        2.46      0.27 o
   0   2   9       88.97       92.62      0.98 o
   1   2   9        4.38        3.71      0.31 o
   2   2   9        0.09        0.07      0.27 o
   3   2   9        0.73        0.75      0.33 o
   4   2   9        3.19        3.18      0.49 o
   5   2   9        0.76        0.94      0.66 o
  -5   3   9        1.25        1.05      0.83 o
  -4   3   9        0.47        0.17      0.45 o
  -3   3   9       58.60       59.85      1.82 o
  -2   3   9        4.65        4.32      0.32 o
  -1   3   9      148.80      133.96      1.40 o
   0   3   9       16.86       14.34      0.49 o
   1   3   9       25.95       26.61      0.62 o
   2   3   9        3.06        3.37      0.37 o
   3   3   9        2.49        2.09      0.41 o
   4   3   9        2.96        1.91      0.48 o
  -5   4   9        8.79        9.83      1.28 o
  -4   4   9        2.05        1.22      0.54 o
  -3   4   9       22.90       22.84      0.83 o
  -2   4   9      310.73      294.70      2.81 o
  -1   4   9       18.64       18.35      0.54 o
   0   4   9       10.83       10.33      0.46 o
   1   4   9       72.43       71.24      1.24 o
   2   4   9        8.49        7.26      0.96 o
   3   4   9        1.70        1.18      0.43 o
   4   4   9        0.86        0.64      0.51 o
  -5   5   9       10.98       12.39      1.46 o
  -4   5   9        1.41        1.41      0.67 o
  -3   5   9       41.17       41.20      1.03 o
  -2   5   9      387.34      386.65      3.52 o
  -1   5   9       44.41       45.40      1.33 o
   0   5   9       14.91       15.32      0.62 o
   1   5   9        2.93        3.14      0.42 o
   2   5   9       13.76       11.59      0.80 o
   3   5   9        3.16        4.00      0.95 o
   4   5   9        4.49        4.35      0.72 o
  -5   6   9        5.14        6.82      1.26 o
  -4   6   9        4.29        3.87      0.70 o
  -3   6   9        8.78       10.00      0.70 o
  -2   6   9        7.91        7.60      0.63 o
  -1   6   9      232.88      228.20      2.38 o
   0   6   9       25.87       21.00      0.84 o
   1   6   9       85.31       72.40      1.50 o
   2   6   9        8.36        9.40      0.64 o
   3   6   9        1.46        1.86      0.62 o
   4   6   9        0.98        0.27      0.71 o
  -4   7   9       17.55       19.83      1.67 o
  -3   7   9      110.24      114.87      2.62 o
  -2   7   9       46.32       49.78      1.23 o
  -1   7   9      193.43      198.56      2.80 o
   0   7   9       24.86       23.56      1.23 o
   1   7   9        5.29        4.67      0.60 o
   2   7   9       13.34       11.95      0.85 o
   3   7   9        2.82        3.47      0.73 o
  -4   8   9        7.76       10.38      1.12 o
  -3   8   9       28.83       27.37      1.64 o
  -2   8   9        3.79        3.94      0.74 o
  -1   8   9       17.55       16.38      0.88 o
   0   8   9      100.67       95.31      2.72 o
   1   8   9        2.10        1.20      0.76 o
   2   8   9        4.87        3.47      0.71 o
   3   8   9        6.48        5.27      1.02 o
  -3   9   9       10.91       12.27      1.65 o
  -2   9   9        1.01        0.98      0.83 o
  -1   9   9        2.30        1.59      0.87 o
   0   9   9       20.57       24.38      1.26 o
   1   9   9       13.74       14.56      1.33 o
   2   9   9        1.51        2.63      1.03 o
  -2  10   9        0.81       -0.25      0.85 o
  -1  10   9        4.01        2.60      1.29 o
   0  10   9        4.37        4.20      1.02 o
   1  10   9        0.68        0.26      0.86 o
   0  11   9        1.94        2.98      1.47 o
  -5   0  10        1.74        2.74      1.29 o
  -4   0  10        5.84        5.81      0.93 o
  -3   0  10       10.51        7.86      0.83 o
  -2   0  10       14.54       16.02      0.94 o
  -1   0  10       60.72       63.96      1.79 o
   0   0  10        1.82        2.03      0.41 o
   1   0  10       29.60       28.81      1.25 o
   2   0  10        0.41        0.66      0.39 o
   3   0  10        0.44        0.82      0.48 o
   4   0  10        4.20        3.80      0.82 o
  -5   1  10        2.19        2.37      0.66 o
  -4   1  10       24.09       24.36      1.02 o
  -3   1  10       14.98       14.64      0.65 o
  -2   1  10        9.06        9.54      0.50 o
  -1   1  10       30.91       27.80      0.71 o
   0   1  10      203.70      200.72      1.78 o
   1   1  10       29.97       30.51      0.62 o
   2   1  10        5.59        6.11      0.39 o
   3   1  10        3.20        2.74      0.41 o
   4   1  10        0.89        0.13      0.47 o
  -5   2  10        0.83        1.03      0.58 o
  -4   2  10       26.45       25.78      1.07 o
  -3   2  10       45.41       45.81      1.24 o
  -2   2  10        0.72        0.91      0.30 o
  -1   2  10       16.69       16.72      0.59 o
   0   2  10       17.38       16.95      0.60 o
   1   2  10        6.31        7.59      0.40 o
   2   2  10       18.62       17.85      0.61 o
   3   2  10        9.02        8.94      0.56 o
   4   2  10        0.76        0.38      0.46 o
  -5   3  10        0.11        0.18      0.54 o
  -4   3  10       11.47       11.94      1.08 o
  -3   3  10       57.97       58.41      1.43 o
  -2   3  10       41.63       38.61      0.91 o
  -1   3  10      338.07      321.72      2.65 o
   0   3  10        8.40        7.74      0.43 o
   1   3  10       36.46       38.28      0.96 o
   2   3  10       12.17        9.04      0.55 o
   3   3  10        2.78        2.98      0.45 o
   4   3  10        0.25       -0.17      0.45 o
  -5   4  10        8.36        8.47      1.17 o
  -4   4  10        9.87       12.61      1.25 o
  -3   4  10        1.50        1.29      0.54 o
  -2   4  10      198.69      189.64      2.13 o
  -1   4  10      156.36      150.49      1.60 o
   0   4  10       36.63       37.98      0.98 o
   1   4  10        8.63        9.91      0.52 o
   2   4  10       24.05       20.65      0.75 o
   3   4  10        1.74        0.70      0.46 o
   4   4  10        0.43        0.30      0.91 o
  -5   5  10       41.53       47.85      1.98 o
  -4   5  10        0.09        0.17      0.61 o
  -3   5  10       15.07       15.30      0.70 o
  -2   5  10      295.53      299.39      2.98 o
  -1   5  10       17.82       19.17      0.65 o
   0   5  10        3.30        2.81      0.42 o
   1   5  10       13.91       11.33      1.12 o
   2   5  10       48.29       42.99      1.14 o
   3   5  10        1.60        1.14      0.54 o
   4   5  10        1.09        1.11      0.66 o
  -4   6  10        4.01        5.48      0.91 o
  -3   6  10       16.74       18.47      0.78 o
  -2   6  10      194.22      191.69      2.28 o
  -1   6  10      120.74      123.24      2.09 o
   0   6  10        5.03        4.90      0.54 o
   1   6  10       18.13       13.83      0.80 o
   2   6  10       12.07        9.95      0.69 o
   3   6  10        0.24       -0.57      0.57 o
  -4   7  10       30.73       31.88      1.39 o
  -3   7  10       18.83       17.57      1.00 o
  -2   7  10        2.50        2.01      0.44 o
  -1   7  10       56.12       54.42      2.10 o
   0   7  10        5.15        5.15      0.62 o
   1   7  10       12.00        9.56      0.89 o
   2   7  10        2.62        1.92      0.61 o
   3   7  10        6.40        6.25      0.86 o
  -4   8  10        0.45        0.18      0.66 o
  -3   8  10       49.89       52.27      2.81 o
  -2   8  10        1.64        2.19      1.53 o
  -1   8  10       13.65       13.83      0.87 o
   0   8  10       50.67       56.99      1.63 o
   1   8  10        6.20        4.88      1.00 o
   2   8  10        0.80        0.59      0.76 o
   3   8  10        6.83        6.45      1.22 o
  -3   9  10       18.92       22.01      1.72 o
  -2   9  10        1.37        2.55      0.92 o
  -1   9  10        9.50       10.20      0.96 o
   0   9  10       72.03       70.64      2.65 o
   1   9  10        5.33        6.63      2.13 o
   2   9  10        0.03       -0.20      1.57 o
  -2  10  10        1.11        1.97      1.01 o
  -1  10  10        3.66        3.92      1.44 o
   0  10  10       10.04       10.69      1.31 o
   1  10  10       21.81       21.40      1.68 o
  -5   0  11        2.68        4.79      1.47 o
  -4   0  11        0.10        0.14      0.67 o
  -3   0  11       22.69       21.25      1.44 o
  -2   0  11        4.36        5.97      0.74 o
  -1   0  11        1.35        1.99      0.54 o
   0   0  11        6.34        6.09      0.71 o
   1   0  11      103.65      105.74      1.71 o
   2   0  11        8.97        9.31      0.65 o
   3   0  11        2.66        3.53      1.17 o
   4   0  11        1.47       -0.26      0.74 o
  -5   1  11        3.14        4.13      0.78 o
  -4   1  11        3.00        3.50      0.94 o
  -3   1  11       55.27       50.56      1.20 o
  -2   1  11       36.87       31.59      0.96 o
  -1   1  11       17.95       15.64      0.80 o
   0   1  11      249.14      231.23      2.47 o
   1   1  11       46.38       48.03      0.81 o
   2   1  11        7.26        7.43      0.43 o
   3   1  11        1.80        2.04      0.42 o
   4   1  11        2.73        3.08      0.72 o
  -5   2  11        0.32       -0.12      0.57 o
  -4   2  11       10.93       11.72      0.86 o
  -3   2  11        9.16        9.61      0.70 o
  -2   2  11        2.35        1.91      0.36 o
  -1   2  11       79.43       74.93      1.31 o
   0   2  11      371.88      358.39      3.84 o
   1   2  11       49.50       50.77      0.89 o
   2   2  11        2.52        2.42      0.38 o
   3   2  11        8.92        9.61      0.60 o
   4   2  11        0.49        0.00      0.47 o
  -5   3  11        8.59        8.02      0.91 o
  -4   3  11       34.63       34.28      1.28 o
  -3   3  11        7.15        6.62      0.69 o
  -2   3  11       10.71       10.69      0.66 o
  -1   3  11      194.28      186.84      1.86 o
   0   3  11        8.59        9.20      0.54 o
   1   3  11        1.91        2.11      0.42 o
   2   3  11        0.16       -0.21      0.37 o
   3   3  11       21.40       21.27      0.78 o
   4   3  11        1.83        1.93      0.55 o
  -5   4  11        3.68        3.33      0.90 o
  -4   4  11        3.01        2.46      0.62 o
  -3   4  11        5.34        6.70      0.66 o
  -2   4  11        2.87        3.24      0.40 o
  -1   4  11      284.95      283.48      2.52 o
   0   4  11       15.34       15.49      0.66 o
   1   4  11       15.92       17.82      1.33 o
   2   4  11       13.21       11.20      0.65 o
   3   4  11        1.92        1.96      0.52 o
   4   4  11        0.43        0.24      0.59 o
  -5   5  11        7.90        7.90      1.31 o
  -4   5  11        1.57        0.41      0.66 o
  -3   5  11        1.68        0.71      0.49 o
  -2   5  11        1.45        1.38      0.38 o
  -1   5  11       17.19       16.09      0.71 o
   0   5  11        5.41        6.00      0.57 o
   1   5  11        2.85        2.88      0.53 o
   2   5  11       13.13       11.90      0.93 o
   3   5  11        0.73        0.78      0.50 o
  -4   6  11        0.90        0.51      0.72 o
  -3   6  11        2.34        1.69      0.49 o
  -2   6  11       57.96       59.80      1.23 o
  -1   6  11       71.14       74.84      1.64 o
   0   6  11        0.45        1.13      0.55 o
   1   6  11        1.56        1.89      0.55 o
   2   6  11        5.20        4.81      0.69 o
   3   6  11        0.78        1.02      0.62 o
  -4   7  11       13.89       16.83      1.33 o
  -3   7  11        6.31        7.19      1.38 o
  -2   7  11        4.70        4.65      0.52 o
  -1   7  11       12.43       12.34      0.82 o
   0   7  11        8.21        6.75      0.77 o
   1   7  11        5.66        4.93      0.76 o
   2   7  11        1.15        0.41      0.69 o
   3   7  11        2.24        2.19      0.76 o
  -3   8  11        2.51        2.38      0.84 o
  -2   8  11        0.25        0.38      0.71 o
  -1   8  11       15.70       13.43      0.90 o
   0   8  11       89.28       96.12      2.88 o
   1   8  11        2.55        0.18      0.80 o
   2   8  11        0.39        2.60      0.95 o
  -2   9  11        2.60        3.21      1.03 o
  -1   9  11        0.96        0.95      0.68 o
   0   9  11        3.74        4.12      1.03 o
   1   9  11       10.05       10.21      1.32 o
  -1  10  11        0.69        0.33      1.05 o
   0  10  11        5.14        3.88      1.26 o
  -5   0  12        6.69        8.03      1.74 o
  -4   0  12        2.57        1.88      0.83 o
  -3   0  12       26.59       24.38      2.81 o
  -2   0  12       29.63       28.51      1.37 o
  -1   0  12        2.66        1.88      0.58 o
   0   0  12      142.99      145.61      3.05 o
   1   0  12      612.72      619.95      8.46 o
   2   0  12       19.29       23.26      0.96 o
   3   0  12        3.46        3.88      0.94 o
   4   0  12        3.88        2.05      0.84 o
  -5   1  12        0.31        0.40      0.79 o
  -4   1  12        6.67        5.99      0.89 o
  -3   1  12      122.50      103.85      2.72 o
  -2   1  12       68.15       59.83      1.36 o
  -1   1  12        3.32        3.29      0.46 o
   0   1  12       12.02       13.06      0.63 o
   1   1  12       55.24       58.99      0.94 o
   2   1  12        5.78        5.47      0.47 o
   3   1  12        4.75        4.87      0.53 o
   4   1  12        9.61       11.03      0.81 o
  -5   2  12        4.43        7.15      0.89 o
  -4   2  12        4.50        4.60      0.65 o
  -3   2  12       12.33       10.28      0.74 o
  -2   2  12       27.11       22.96      0.89 o
  -1   2  12       21.89       22.50      0.86 o
   0   2  12      240.44      233.52      2.58 o
   1   2  12       15.03       14.20      0.56 o
   2   2  12       68.09       74.08      1.24 o
   3   2  12        5.47        6.78      0.59 o
   4   2  12        0.48        0.54      0.57 o
  -5   3  12        3.91        3.30      0.76 o
  -4   3  12       27.71       26.55      1.18 o
  -3   3  12        1.40        1.08      0.46 o
  -2   3  12        3.12        3.80      0.63 o
  -1   3  12       16.58       14.67      0.65 o
   0   3  12       25.23       24.75      0.82 o
   1   3  12        0.72        0.21      0.46 o
   2   3  12       28.85       31.53      0.94 o
   3   3  12        3.74        2.48      0.62 o
   4   3  12        0.13        0.02      0.60 o
  -5   4  12        1.17        1.57      0.87 o
  -4   4  12       12.33       10.71      0.87 o
  -3   4  12        0.05        0.16      0.47 o
  -2   4  12       24.08       22.88      0.94 o
  -1   4  12       81.93       79.97      1.30 o
   0   4  12        8.69        7.48      0.62 o
   1   4  12        2.65        2.19      0.69 o
   2   4  12        3.29        2.78      0.50 o
   3   4  12        7.04        6.93      0.66 o
  -4   5  12        4.73        4.21      0.74 o
  -3   5  12        1.95        2.16      0.71 o
  -2   5  12       23.79       24.88      0.84 o
  -1   5  12        5.38        4.98      0.53 o
   0   5  12       12.33       11.97      0.76 o
   1   5  12        0.20       -0.12      0.48 o
   2   5  12        3.70        2.70      0.65 o
   3   5  12        1.59        0.89      0.58 o
  -4   6  12        0.47       -0.43      0.70 o
  -3   6  12        0.37        0.84      0.55 o
  -2   6  12        7.19        6.30      0.56 o
  -1   6  12       47.54       48.78      1.39 o
   0   6  12        7.00        6.87      0.82 o
   1   6  12       10.94       10.49      0.80 o
   2   6  12        0.05        0.05      0.59 o
   3   6  12        2.42        2.64      0.71 o
  -3   7  12        7.45        6.94      0.99 o
  -2   7  12        0.40       -0.03      0.50 o
  -1   7  12        0.49        0.00      0.50 o
   0   7  12       10.34       10.18      1.82 o
   1   7  12        1.76        0.86      0.65 o
   2   7  12        2.14        0.87      0.84 o
  -3   8  12       11.85       13.41      1.03 o
  -2   8  12        2.40        3.00      0.74 o
  -1   8  12        1.72        0.71      0.70 o
   0   8  12       18.32       18.18      1.18 o
   1   8  12        0.02        0.45      0.80 o
   2   8  12        0.84        1.32      1.02 o
  -2   9  12        4.99        4.42      1.41 o
  -1   9  12        1.20        1.36      0.70 o
   0   9  12        0.42       -0.09      0.89 o
   1   9  12        1.87        3.40      1.32 o
  -5   0  13        0.07        1.96      1.23 o
  -4   0  13        0.30       -0.29      0.75 o
  -3   0  13        1.80        2.14      0.76 o
  -2   0  13      102.60       82.73      2.39 o
  -1   0  13        5.00        4.82      0.78 o
   0   0  13       41.44       39.65      1.64 o
   1   0  13       95.22      107.91      1.88 o
   2   0  13        5.76        5.54      0.65 o
   3   0  13        0.13       -0.21      0.66 o
  -5   1  13       13.88       16.67      1.60 o
  -4   1  13        3.39        4.03      0.78 o
  -3   1  13        2.92        1.04      0.50 o
  -2   1  13       78.41       69.53      2.05 o
  -1   1  13        6.63        7.23      0.60 o
   0   1  13        1.62        0.48      0.48 o
   1   1  13       76.20       76.20      1.18 o
   2   1  13       19.61       20.44      0.75 o
   3   1  13        1.00       -0.19      0.44 o
  -5   2  13        3.93        4.66      0.83 o
  -4   2  13        9.92       10.98      1.16 o
  -3   2  13       10.90       10.71      0.91 o
  -2   2  13        0.24        0.22      0.41 o
  -1   2  13       23.66       23.35      0.92 o
   0   2  13       35.81       37.05      1.04 o
   1   2  13       44.65       47.42      1.16 o
   2   2  13       76.93       78.63      1.44 o
   3   2  13        2.57        1.86      0.51 o
  -4   3  13        8.72       10.61      0.89 o
  -3   3  13        0.39        0.41      0.48 o
  -2   3  13       22.27       17.99      1.03 o
  -1   3  13       68.97       64.82      2.86 o
   0   3  13       20.21       19.37      0.78 o
   1   3  13        0.24        0.11      0.49 o
   2   3  13       13.13       13.31      1.00 o
   3   3  13        0.01       -0.48      0.51 o
  -4   4  13        7.12        8.10      0.85 o
  -3   4  13       11.89       13.96      0.91 o
  -2   4  13        3.29        2.99      0.54 o
  -1   4  13       11.03       11.13      0.75 o
   0   4  13       20.66       21.30      0.94 o
   1   4  13        4.68        3.97      0.63 o
   2   4  13       16.52       17.67      1.02 o
   3   4  13       19.96       20.80      0.97 o
  -4   5  13        0.26        0.58      0.63 o
  -3   5  13        1.57        1.32      0.55 o
  -2   5  13        4.49        4.16      0.70 o
  -1   5  13        2.03        2.13      0.54 o
   0   5  13        2.97        3.02      0.60 o
   1   5  13        1.13        1.76      0.80 o
   2   5  13        1.79        0.84      0.61 o
   3   5  13        6.54        6.84      0.75 o
  -4   6  13        0.40        1.14      0.97 o
  -3   6  13        8.90       11.75      0.92 o
  -2   6  13       14.67       14.32      0.83 o
  -1   6  13        1.64        1.41      0.63 o
   0   6  13        6.36        6.33      0.79 o
   1   6  13        0.65        1.06      0.73 o
   2   6  13        0.82        0.81      0.64 o
  -3   7  13        0.80        0.75      0.77 o
  -2   7  13        0.01        0.21      0.68 o
  -1   7  13       13.05       13.00      1.03 o
   0   7  13        3.33        3.51      0.73 o
   1   7  13        1.13        0.33      0.71 o
   2   7  13        1.56        1.24      0.86 o
  -2   8  13        2.33        3.01      0.80 o
  -1   8  13        0.15        0.50      0.65 o
   0   8  13        9.86        7.60      0.95 o
   1   8  13        2.98        1.96      0.96 o
  -1   9  13        1.09        1.66      0.81 o
  -4   0  14        4.15        3.38      1.28 o
  -3   0  14        1.54        1.15      2.02 o
  -2   0  14        1.08        1.49      0.72 o
  -1   0  14        1.88        1.68      0.71 o
   0   0  14        0.32        0.45      0.62 o
   1   0  14        5.48        4.50      0.88 o
   2   0  14        4.81        5.06      0.82 o
   3   0  14        0.11       -0.69      0.69 o
  -4   1  14        0.25       -0.40      0.61 o
  -3   1  14        5.76        4.47      1.04 o
  -2   1  14       13.82       13.21      0.81 o
  -1   1  14        2.23        2.02      0.49 o
   0   1  14        9.02        8.29      0.71 o
   1   1  14       16.28       15.97      0.78 o
   2   1  14       29.12       31.71      0.92 o
   3   1  14        0.24       -0.14      0.50 o
  -4   2  14        2.82        4.28      0.83 o
  -3   2  14        2.06        1.35      0.64 o
  -2   2  14        3.57        3.94      0.59 o
  -1   2  14       59.39       54.71      1.40 o
   0   2  14       20.30       18.06      0.90 o
   1   2  14        1.35        2.51      0.65 o
   2   2  14       19.91       19.00      0.85 o
   3   2  14        0.95        1.70      0.53 o
  -4   3  14        3.32        6.30      0.81 o
  -3   3  14       14.38       15.84      1.58 o
  -2   3  14        1.79        0.95      0.57 o
  -1   3  14       20.15       16.87      0.88 o
   0   3  14        0.05        0.77      0.44 o
   1   3  14        4.64        4.66      0.68 o
   2   3  14        6.87        8.03      0.97 o
   3   3  14       20.70       22.04      0.99 o
  -4   4  14        5.84        6.08      0.84 o
  -3   4  14        3.57        4.21      0.70 o
  -2   4  14        2.55        2.53      0.56 o
  -1   4  14       22.18       18.84      2.28 o
   0   4  14       13.12       14.22      0.86 o
   1   4  14        1.29        0.05      0.56 o
   2   4  14        4.05        4.42      0.91 o
   3   4  14       19.22       16.14      2.35 o
  -4   5  14        0.53        1.18      0.65 o
  -3   5  14        7.27        8.79      0.85 o
  -2   5  14        5.27        6.79      1.43 o
  -1   5  14        5.83        6.44      0.92 o
   0   5  14       47.34       48.03      2.02 o
   1   5  14        1.69        2.12      1.26 o
   2   5  14        1.30        0.63      0.66 o
  -3   6  14        3.29        2.93      0.70 o
  -2   6  14        1.79        1.45      0.68 o
  -1   6  14        0.51        0.01      0.59 o
   0   6  14        1.06        0.96      0.64 o
   1   6  14        5.93        7.77      0.81 o
   2   6  14        2.61        3.21      0.89 o
  -2   7  14        0.49        0.52      0.68 o
  -1   7  14       14.01       16.22      1.30 o
   0   7  14        0.03        0.14      0.65 o
   1   7  14        4.67        4.15      0.84 o
  -1   8  14        5.07        5.25      0.91 o
   0   8  14        0.76        1.33      0.77 o
  -4   0  15        1.47        1.82      1.30 o
  -3   0  15        0.00        0.40      0.75 o
  -2   0  15        2.40        1.57      0.78 o
  -1   0  15        8.10        5.69      0.93 o
   0   0  15       10.40        8.88      1.11 o
   1   0  15       48.10       47.60      2.05 o
   2   0  15        6.50        6.40      0.77 o
   3   0  15        0.78        1.34      0.82 o
  -4   1  15        0.28        0.37      0.69 o
  -3   1  15        7.38        4.20      0.81 o
  -2   1  15        1.83        1.14      0.53 o
  -1   1  15        3.52        2.66      0.58 o
   0   1  15        0.18       -0.41      0.47 o
   1   1  15        1.06        0.76      0.57 o
   2   1  15        4.82        5.61      0.62 o
   3   1  15        1.38        0.63      1.17 o
  -4   2  15        3.39        3.26      0.89 o
  -3   2  15        0.91        0.31      0.63 o
  -2   2  15        8.22        7.66      0.76 o
  -1   2  15        7.79        8.50      0.93 o
   0   2  15        9.06        9.38      1.18 o
   1   2  15        0.04       -0.55      0.55 o
   2   2  15        1.36        0.72      0.89 o
  -4   3  15        6.86       10.12      1.29 o
  -3   3  15        0.08        0.18      0.64 o
  -2   3  15        0.23        0.10      0.58 o
  -1   3  15        3.76        4.20      0.66 o
   0   3  15        0.76        0.57      0.69 o
   1   3  15        9.44       11.13      0.88 o
   2   3  15        1.48        1.54      0.73 o
  -3   4  15        0.09       -0.45      0.54 o
  -2   4  15       12.51       12.83      1.07 o
  -1   4  15        3.95        3.51      0.77 o
   0   4  15       28.19       27.78      1.15 o
   1   4  15        3.38        3.66      0.73 o
   2   4  15        0.37        0.42      0.69 o
  -3   5  15       19.54       28.06      1.29 o
  -2   5  15        0.93        2.20      0.74 o
  -1   5  15        2.54        2.28      0.88 o
   0   5  15       17.83       22.94      1.28 o
   1   5  15        1.06        2.05      1.13 o
   2   5  15        0.02        0.75      0.73 o
  -3   6  15        3.56        3.71      0.94 o
  -2   6  15        0.28       -0.32      0.64 o
  -1   6  15        0.56        1.04      0.64 o
   0   6  15       21.18       23.77      1.77 o
   1   6  15        8.25       10.03      1.04 o
  -2   7  15        6.37        7.57      1.30 o
  -1   7  15       16.73       19.14      1.28 o
   0   7  15        0.07       -0.55      0.71 o
  -4   0  16        0.14        0.02      1.21 o
  -3   0  16        0.03       -0.05      0.81 o
  -2   0  16        6.03        4.43      1.15 o
  -1   0  16        0.74        1.74      0.81 o
   0   0  16        6.54        5.11      1.01 o
   1   0  16        0.01        0.97      0.90 o
   2   0  16        0.38        2.03      1.68 o
  -4   1  16        3.92        6.60      1.01 o
  -3   1  16        1.03        1.30      0.70 o
  -2   1  16        1.39        0.53      0.57 o
  -1   1  16        2.50        2.80      0.61 o
   0   1  16        0.84        1.10      0.58 o
   1   1  16        0.74        0.87      0.63 o
   2   1  16        0.09       -0.51      0.68 o
  -3   2  16        0.08       -0.14      0.61 o
  -2   2  16        3.61        4.61      0.81 o
  -1   2  16        0.15        0.49      0.53 o
   0   2  16        1.80        1.50      0.58 o
   1   2  16        4.63        5.53      1.42 o
   2   2  16       12.69       14.51      1.09 o
  -3   3  16        0.93        1.07      0.73 o
  -2   3  16        2.51        3.38      0.80 o
  -1   3  16       13.28       14.11      0.93 o
   0   3  16        3.49        4.10      0.83 o
   1   3  16        6.33        7.64      0.86 o
   2   3  16        0.09       -0.68      0.68 o
  -3   4  16        7.83       12.62      1.20 o
  -2   4  16        0.45       -0.09      0.64 o
  -1   4  16        0.21        2.26      0.72 o
   0   4  16        0.11        0.51      0.71 o
   1   4  16       13.86       18.68      1.19 o
  -2   5  16        2.51        2.92      1.24 o
  -1   5  16        1.99        2.46      1.45 o
   0   5  16        2.16        1.78      0.77 o
   1   5  16        2.23        4.18      1.56 o
  -2   6  16       11.03       12.83      1.45 o
  -1   6  16        0.23        0.88      0.93 o
   0   6  16        6.52        8.24      1.07 o
  -3   0  17        6.97       12.94      1.43 o
  -2   0  17        1.22        1.75      0.92 o
  -1   0  17        2.35        3.21      0.98 o
   0   0  17        0.24        0.94      0.83 o
   1   0  17        0.10       -0.84      1.04 o
  -3   1  17        0.39        0.03      0.70 o
  -2   1  17        1.21        0.29      0.66 o
  -1   1  17        6.51        8.58      0.83 o
   0   1  17        0.44        0.83      0.61 o
   1   1  17        1.86        2.50      1.16 o
  -3   2  17        4.09        5.56      0.97 o
  -2   2  17        0.52        1.10      0.76 o
  -1   2  17        1.58        2.27      0.65 o
   0   2  17        5.38        6.73      0.80 o
   1   2  17        1.63        1.68      0.84 o
  -2   3  17        4.35        4.78      0.90 o
  -1   3  17        0.87        1.05      0.62 o
   0   3  17        0.27        1.74      0.81 o
   1   3  17        2.39        2.53      1.28 o
  -2   4  17        5.50        6.03      1.00 o
  -1   4  17        1.69        2.00      0.98 o
   0   4  17        5.62        8.42      1.66 o
  -1   5  17        0.86        1.32      0.98 o
  -2   0  18        0.10        1.82      0.97 o
  -1   0  18        1.42        4.28      1.08 o
   0   0  18        7.45        9.96      1.38 o
  -2   1  18        2.55        4.69      0.83 o
  -1   1  18        5.00        5.66      0.82 o
   0   1  18        4.59        6.61      0.82 o
  -2   2  18        6.77        9.35      1.10 o
  -1   2  18        6.05        7.66      0.88 o
   0   2  18        2.50        2.09      1.03 o
  -1   3  18        0.12        0.33      0.75 o
 
